# Supplementary material for: Genetic diversity, connectivity and gene flow along the distribution of the emblematic Atlanto-Mediterranean sponge Petrosia ficiformis (Haplosclerida, Demospongiae)
Source: BMC Evol Biol. 2019 Jan 16;19:24. doi: 10.1186/s12862-018-1343-6 (PMC6335727; doi:10.1186/s12862-018-1343-6)
Supplement: Supplementary file 1 — Descriptors of genetic diversity for all 19 locations of Petrosia ficiformis. Abbreviations: Ns, number of genotyped individuals; A, number of alleles; Ae, Number of effective alleles; rA, number of alleles after rarefaction; Ho, observed heterozygosity; He, expected heterozygosity; FIS, inbreeding coefficient; HWE, deviation from Hardy-Weinberg equilibrium: ns, not significant; * = p < 0.05; ** = p < 0.01; *** = p < 0.001. Population codes as in Table 1. (XLSX 58 kb) [file 12862_2018_1343_MOESM1_ESM.xlsx]

## Sheet: Sheet1
	11PETRO	30PETRO	4PETRO	19PETRO	1PETRO	17PETRO	25PETRO	7PETRO	15PETRO	18PETRO	Multilocus
SMI
Ns	15	16	14	16	16	11	16	14	16	14	16
A	3	1	2	3	3	5	5	3	3	2	30
Ae	1.62455	1	1.68966	2.12448	1.94677	3.72308	2.47343	2.43478	1.2104	1.15294	1.93801
rA	2.687	1	1.996	2.375	2.611	4.459	3.961	2.909	1.992	1.683	2.5673
Ho	0.333333	NA	0.142857	1	0.625	0.0909091	0.4375	0.928571	0.125	0.142857	0.382603
He	0.384444	NA	0.408163	0.529297	0.486328	0.731405	0.595703	0.589286	0.173828	0.132653	0.403111
FIS	0.132948	NA	0.65	-0.889299	-0.285141	0.875706	0.265574	-0.575758	0.280899	-0.0769231	0.089
HWE	ns	NA	*	**	ns	***	***	*	**	ns	**
FLO
Ns	10	10	9	10	10	10	10	10	8	10	10
A	2	2	3	3	2	4	2	3	2	1	24
Ae	1.92308	1.34228	1.78022	2.1978	1.21951	1.36986	1.10497	1.50376	1.88235	1	1.53238
rA	2	1.951	2.877	2.6	1.853	2.8	1.6	2.551	2	1	2.1232
Ho	0.4	0.1	0.111111	1	0.2	0.2	0.1	0.4	0.25	NA	0.30679
He	0.48	0.255	0.438272	0.545	0.18	0.27	0.095	0.335	0.46875	NA	0.34078
FIS	0.217	0.64	0.771	-0.818	-0.059	0.308	0	-0.143	0.517	NA	0.156
HWE	ns	ns	**	*	ns	**	ns	ns	ns	NA	**
MAD
Ns	14	14	14	14	14	14	14	14	14	14	14
A	2	5	6	7	4	5	2	2	2	3	38
Ae	1.68966	2.49682	2.41975	5.09091	2.07407	2.56209	1.07397	1.15294	1.68966	2.9697	2.32196
rA	1.996	3.784	3.71	5.576	3.101	3.919	1.429	1.683	1.996	2.995	3.0189
Ho	0.571429	0.714286	0.214286	0.785714	0.285714	0.285714	0.0714286	0	0.428571	0.571429	0.392857
He	0.408163	0.59949	0.586735	0.803571	0.517857	0.609694	0.0688776	0.132653	0.408163	0.663265	0.479847
FIS	-0.368	-0.156	0.656	0.059	0.477	0.557	0	1	-0.013	0.175	0.217
HWE	ns	ns	***	ns	*	**	ns	***	ns	ns	***
CAN
Ns	7	7	7	8	8	8	6	6	7	7	8
A	7	7	4	4	3	5	3	2	3	3	41
Ae	5.76471	5.15789	1.84906	3.28205	2.32727	3.12195	2.32258	2	2.33333	2	3.01588
rA	6.56	6.429	3.703	3.749	2.95	4.643	3	2	2.989	2.857	3.888
Ho	0.571429	1	0.285714	1	0.625	0.5	0.666667	1	0.285714	0.428571	0.63631
He	0.826531	0.806122	0.459184	0.695312	0.570312	0.679688	0.569444	0.5	0.571429	0.5	0.617802
FIS	0.377	-0.167	0.442	-0.383	-0.029	0.325	-0.081	-1	0.556	0.217	0.045
HWE	ns	ns	ns	ns	ns	ns	ns	*	ns	ns	**
CAR
Ns	27	20	27	27	26	27	24	27	27	27	27
A	5	4	3	6	8	5	6	3	6	3	49
Ae	2.32166	2.26629	1.11896	4.61392	3.58621	2.30332	2.7234	2.13783	4.70323	1.16268	2.69375
rA	2.842	3.472	1.621	4.81	4.935	3.322	3.625	2.398	4.792	1.797	3.3614
Ho	1	0.55	0.111111	0.888889	0.269231	0.444444	0.708333	0.962963	0.703704	0.148148	0.578682
He	0.569273	0.55875	0.10631	0.783265	0.721154	0.565844	0.632812	0.532236	0.78738	0.139918	0.539694
FIS	-0.748	0.041	-0.026	-0.116	0.638	0.232	-0.098	-0.803	0.125	-0.04	-0.052
HWE	***	ns	ns	**	***	***	***	***	ns	ns	ns
CART
Ns	7	7	7	7	7	7	7	7	7	7	7
A	6	6	5	7	6	3	5	2	5	2	47
Ae	2.27907	3.26667	1.88462	4.08333	3.26667	2.57895	3.5	2	3.0625	1.15294	2.70747
rA	5.286	5.549	4.429	6.407	5.549	2.989	4.703	2	4.703	1.857	4.3472
Ho	0.428571	0.571429	0.428571	0.857143	0.428571	0.428571	1	1	0.571429	0.142857	0.585714
He	0.561224	0.693878	0.469388	0.755102	0.693878	0.612245	0.714286	0.5	0.673469	0.132653	0.580612
FIS	0.308	0.25	0.163	-0.059	0.446	0.368	-0.333	-1	0.226	0	0.068
HWE	*	ns	ns	ns	ns	ns	ns	**	*	ns	ns
BLA
Ns	27	24	27	27	24	27	23	26	23	26	27
A	10	12	7	5	9	7	9	11	6	5	81
Ae	4.17765	6.93976	2.74576	2.46284	3.56656	4.79605	4.76577	3.75556	3.32704	2.47166	3.90087
rA	5.261	6.88	4.266	3.157	4.892	5.225	5.457	5.25	4.245	3.833	4.8466
Ho	0.62963	0.916667	0.62963	0.925926	0.583333	0.666667	0.478261	0.846154	0.521739	0.615385	0.681339
He	0.760631	0.855903	0.635802	0.593964	0.719618	0.791495	0.79017	0.733728	0.699433	0.595414	0.717616
FIS	0.19	-0.05	0.029	-0.546	0.21	0.176	0.413	-0.134	0.275	-0.014	0.071
HWE	ns	***	***	*	**	*	***	ns	ns	ns	***
ULL
Ns	18	17	18	18	18	18	18	17	18	17	18
A	5	4	2	5	4	2	3	4	5	3	37
Ae	3.28934	2.41841	1.45618	2.66667	2.86726	1.0571	2.57143	2.17293	1.80501	2.02807	2.23324
rA	3.863	3.462	1.959	3.484	3.306	1.333	2.929	2.705	3.159	2.352	2.8552
Ho	0.888889	0.647059	0.388889	1	0.5	0.0555556	0.5	0.882353	0.444444	0.823529	0.613072
He	0.695988	0.586505	0.313272	0.625	0.651235	0.0540123	0.611111	0.539792	0.445988	0.50692	0.502982
FIS	-0.251	-0.073	-0.214	-0.581	0.259	0	0.209	-0.616	0.032	-0.606	-0.191
HWE	ns	ns	ns	ns	**	ns	ns	ns	*	*	**
FEL
Ns	11	11	12	12	12	12	12	12	12	12	12
A	7	5	3	2	5	7	8	5	3	6	51
Ae	5.37778	3.10256	1.88235	2	1.71429	5.33333	5.87755	2.18182	1.98621	3.16484	3.26207
rA	5.807	4.013	2.498	2	3.391	5.67	6.211	3.493	2.499	4.389	3.9971
Ho	0.454545	0.545455	0.666667	1	0.333333	0.416667	0.833333	0.75	0.583333	1	0.658333
He	0.81405	0.677686	0.46875	0.5	0.416667	0.8125	0.829861	0.541667	0.496528	0.684028	0.624174
FIS	0.479	0.241	-0.386	-1	0.241	0.52	0.039	-0.347	-0.132	-0.427	-0.01
HWE	ns	ns	ns	***	ns	ns	ns	ns	ns	**	ns
ESC
Ns	10	10	9	10	9	10	10	10	10	10	10
A	4	4	2	3	8	4	4	3	5	3	40
Ae	2.5974	1.90476	1.24615	2.29885	5.78571	1.52672	3.50877	2.15054	3.92157	2.38095	2.73214
rA	3.571	3.404	1.902	2.853	6.7	3.053	3.848	2.6	4.74	2.853	3.5524
Ho	0.5	0.5	0.222222	0.9	0.444444	0.3	0.9	0.9	0.6	1	0.626667
He	0.615	0.475	0.197531	0.565	0.82716	0.345	0.715	0.535	0.745	0.58	0.559969
FIS	0.237	0	-0.067	-0.558	0.508	0.182	-0.209	-0.653	0.245	-0.698	-0.065
HWE	ns	ns	ns	ns	ns	ns	ns	ns	ns	*	ns
MRS
Ns	12	11	11	12	10	11	10	12	11	12	12
A	5	6	4	4	4	5	6	3	9	4	50
Ae	2.11765	2.81395	3.14286	2.36066	1.52672	2.7191	3.0303	1.41176	5.37778	1.70414	2.62049
rA	4.043	4.53	3.786	3	3.053	4.033	4.649	2.522	6.449	3.152	3.9217
Ho	0.25	0.545455	0.454545	1	0.1	0.545455	0.6	0.333333	0.727273	0.333333	0.489
He	0.527778	0.644628	0.681818	0.576389	0.345	0.632231	0.67	0.291667	0.81405	0.413194	0.56
FIS	0.557	0.2	0.375	-0.714	0.735	0.184	0.156	-0.1	0.153	0.235	0.173
HWE	**	**	**	***	***	ns	ns	ns	ns	*	***
NIZ
Ns	15	15	11	15	16	15	11	14	15	15	15
A	4	6	3	6	5	5	5	4	7	3	48
Ae	1.63636	2.8125	2.06838	3.43511	2	2.20588	3.72308	2.07407	3.23741	1.59011	2.47829
rA	2.937	3.848	2.545	4.494	3.716	3.197	4.459	3.101	4.962	2.369	3.5628
Ho	0.466667	0.666667	0.818182	0.666667	0.5625	0.333333	0.545455	0.714286	0.266667	0.466667	0.551
He	0.388889	0.644444	0.516529	0.708889	0.5	0.546667	0.731405	0.517857	0.691111	0.371111	0.562
FIS	-0.167	0	-0.552	0.094	-0.093	0.419	0.298	-0.347	0.635	-0.225	0.057
HWE	ns	ns	ns	***	ns	***	*	ns	***	ns	***
LIG
Ns	16	16	14	16	12	14	16	16	14	16	16
A	3	8	7	5	7	6	8	3	8	5	60
Ae	2.13333	5.95349	3.62963	2.69474	4.72131	4.45455	5.12	2.3814	6.32258	2.22609	3.96371
rA	2.853	6.179	5.191	3.52	5.888	5.165	5.905	2.77	6.391	3.497	4.7359
Ho	0.25	0.5625	0.714286	1	0.0833333	0.285714	0.6875	0.1875	0.571429	0.75	0.509226
He	0.53125	0.832031	0.72449	0.628906	0.788194	0.77551	0.804688	0.580078	0.841837	0.550781	0.705777
FIS	0.552	0.353	0.051	-0.569	0.903	0.653	0.177	0.694	0.354	-0.333	0.311
HWE	***	***	ns	ns	***	***	*	**	**	ns	***
NAP
Ns	15	15	15	16	14	15	16	16	16	16	16
A	4	7	3	6	7	7	5	5	6	3	53
Ae	3.02013	4.54545	2.57143	2.99415	3.84314	5	2.95954	3.01176	3.36842	2.107	3.3421
rA	3.587	5.501	2.938	4.22	5.176	5.506	3.854	3.672	4.379	2.616	4.1449
Ho	0.466667	0.733333	1	1	0.214286	0.666667	0.5625	0.625	0.6875	0.8125	0.676845
He	0.668889	0.78	0.611111	0.666016	0.739796	0.8	0.662109	0.667969	0.703125	0.525391	0.682441
FIS	0.333	0.094	-0.615	-0.477	0.728	0.2	0.182	0.096	0.054	-0.523	0.042
HWE	**	ns	**	ns	***	*	ns	*	ns	ns	ns
SLO
Ns	13	13	13	13	13	13	13	13	13	13	13
A	4	4	2	5	5	3	5	5	4	4	41
Ae	3.21905	2.33103	1.74227	3.79775	2.62016	2.54135	4.33333	3.44898	2.19481	2.96491	2.91936
rA	3.791	2.923	1.998	4.508	4.233	2.932	4.682	4.249	2.922	3.43	3.5668
Ho	0.846154	1	0.461538	1	0.153846	0.384615	1	0.923077	0.307692	0.923077	0.7
He	0.689349	0.571006	0.426036	0.736686	0.618343	0.606509	0.769231	0.710059	0.544379	0.662722	0.633432
FIS	-0.189	-0.733	-0.043	-0.322	0.768	0.4	-0.263	-0.263	0.467	-0.358	-0.065
HWE	ns	*	ns	ns	***	**	ns	ns	ns	*	ns
SCRO
Ns	14	14	14	14	13	14	14	14	14	14	14
A	4	9	2	4	6	6	7	6	5	4	53
Ae	3.46903	5.36986	1.07397	2.37576	2.16667	3.56364	3.5	2.84058	2.14208	1.24841	2.775
rA	3.806	6.123	1.429	3.111	4.038	4.588	4.793	4.347	3.518	2.286	3.8039
Ho	0.714286	0.928571	0.0714286	0.928571	0.307692	0.642857	0.642857	0.928571	0.357143	0.214286	0.573626
He	0.711735	0.813776	0.0688776	0.579082	0.538462	0.719388	0.714286	0.647959	0.533163	0.19898	0.552571
FIS	0.033	-0.105	0	-0.579	0.461	0.143	0.137	-0.402	0.363	-0.04	-0.001
HWE	ns	ns	ns	ns	ns	ns	*	ns	*	ns	ns
JECRO
Ns	12	13	12	14	14	14	14	14	13	14	14
A	5	8	3	5	7	4	7	5	8	3	55
Ae	2.25	4.89855	1.52381	2.9697	3.73333	2.43478	3.29412	2.9697	3.88506	1.64017	2.95992
rA	3.742	5.867	2.453	3.938	5.47	3.33	5.114	4.077	5.413	2.407	4.1811
Ho	0.166667	0.692308	0.0833333	0.857143	0.357143	0.571429	0.857143	1	0.538462	0.357143	0.548077
He	0.555556	0.795858	0.34375	0.663265	0.732143	0.589286	0.696429	0.663265	0.742604	0.390306	0.617246
FIS	0.722	0.169	0.776	-0.258	0.539	0.067	-0.195	-0.48	0.311	0.122	0.151
HWE	**	ns	**	***	***	ns	ns	ns	**	ns	***
CRE
Ns	10	10	10	9	9	10	10	10	10	10	10
A	5	7	2	3	8	5	6	4	6	2	48
Ae	2.77778	5.88235	1.10497	2.41791	3.375	2.7027	2.77778	2.73973	3.33333	1.10497	2.82165
rA	4.354	6.189	1.6	2.902	5.975	3.8	4.638	3.55	4.653	1.6	3.9261
Ho	0.6	1	0.1	1	0.666667	0.4	0.4	1	1	0.1	0.626667
He	0.64	0.83	0.095	0.58642	0.703704	0.63	0.64	0.635	0.7	0.095	0.555512
FIS	0.115	-0.154	0	-0.674	0.111	0.41	0.419	-0.538	-0.385	0	-0.075
HWE	ns	ns	ns	*	ns	ns	ns	ns	ns	ns	ns
ISR
Ns	20	20	20	19	17	19	20	20	20	20	20
A	6	11	5	4	14	9	9	6	6	7	77
Ae	3.34728	6.83761	3.65297	2.32154	6.8	5.42857	4.34783	3.58744	2.7972	3.63636	4.27568
rA	4.227	6.962	4.221	2.853	7.425	5.808	5.595	4.297	3.782	4.529	4.9699
Ho	0.9	0.85	0.45	0.947368	0.588235	0.842105	0.9	0.95	0.75	0.6	0.777771
He	0.70125	0.85375	0.72625	0.569252	0.852941	0.815789	0.77	0.72125	0.6425	0.725	0.737798
FIS	-0.26	0.03	0.402	-0.649	0.337	-0.005	-0.144	-0.294	-0.142	0.197	-0.028
HWE	ns	ns	***	*	ns	ns	ns	ns	**	**	ns
TOTAL A	20	23	16	17	43	16	24	18	18	16
Key: ns=not significant, * P<0.05, ** P<0.01, *** P<0.001
