# Supplementary material for: Genetic diversity, connectivity and gene flow along the distribution of the emblematic Atlanto-Mediterranean sponge Petrosia ficiformis (Haplosclerida, Demospongiae)
Source: BMC Evol Biol. 2019 Jan 16;19:24. doi: 10.1186/s12862-018-1343-6 (PMC6335727; doi:10.1186/s12862-018-1343-6)
Supplement: Supplementary file 4 — FST comparisons between 19 populations of Petrosia ficiformis. Bold numbers reflect significant p-values after correction (p < 0.008). (XLSX 54 kb) [file 12862_2018_1343_MOESM4_ESM.xlsx]

## Sheet: Sheet1
	SMI	FLO	MAD	CAN	CAR	CART	BLA	ULL	FEL	ESC	MRS	NIZ	LIG	NAP	SLO	SCRO	JECRO	CRE	ISR
SMI	0
FLO	0.3745	0
MAD	0.41879	0.38909	0
CAN	0.35406	0.3264	0.15363	0
CAR	0.36611	0.37276	0.33226	0.20228	0
CART	0.35013	0.31169	0.22068	0.15602	0.16118	0
BLA	0.27151	0.28926	0.2274	0.12009	0.14962	0.07675	0
ULL	0.44442	0.45135	0.32232	0.2657	0.19888	0.19072	0.13273	0
FEL	0.36044	0.37757	0.28859	0.16563	0.19455	0.13371	0.04118	0.21791	0
ESC	0.36035	0.32634	0.26253	0.20195	0.23187	0.06895	0.0661	0.24455	0.11622	0
MRS	0.39497	0.40355	0.41284	0.28301	0.25413	0.19956	0.09192	0.32639	0.12842	0.16128	0
NIZ	0.39341	0.38985	0.39229	0.2654	0.2545	0.19448	0.07561	0.34048	0.08884	0.14117	0.0713	0
LIG	0.30454	0.31747	0.24842	0.14843	0.1963	0.13627	0.04431	0.23515	0.11261	0.13746	0.10732	0.12359	0
NAP	0.31245	0.32505	0.24673	0.11699	0.11329	0.08629	0.03607	0.18936	0.0609	0.09288	0.14548	0.10739	0.08491	0
SLO	0.33639	0.31318	0.21644	0.11533	0.19408	0.15275	0.10303	0.16207	0.12254	0.17728	0.26006	0.23953	0.16609	0.08796	0
SCRO	0.41466	0.42134	0.2501	0.19561	0.32935	0.23703	0.17333	0.27977	0.22182	0.21025	0.33528	0.32404	0.23428	0.15127	0.08215	0
JECRO	0.38137	0.39676	0.28746	0.16087	0.29052	0.2432	0.1657	0.27625	0.20558	0.23741	0.29824	0.29728	0.20281	0.15111	0.07436	0.06163	0
CRE	0.44945	0.40684	0.27299	0.21536	0.32315	0.25327	0.19794	0.32703	0.21934	0.23951	0.35363	0.34539	0.23217	0.13642	0.11079	0.02233	0.09431	0
ISR	0.31938	0.33729	0.2072	0.0893	0.14429	0.09492	0.0806	0.18931	0.07332	0.11362	0.20312	0.18121	0.14165	0.03315	0.07317	0.11179	0.12868	0.11478	0
