# Supplementary material for: Genetic diversity, connectivity and gene flow along the distribution of the emblematic Atlanto-Mediterranean sponge Petrosia ficiformis (Haplosclerida, Demospongiae)
Source: BMC Evol Biol. 2019 Jan 16;19:24. doi: 10.1186/s12862-018-1343-6 (PMC6335727; doi:10.1186/s12862-018-1343-6)
Supplement: Supplementary file 5 — Migration rates (median and 95% CIs) obtained with MIGRATE-N for Petrosia ficiformis. Values with no overlapping CIs are shown in bold and green shading. (XLSX 19 kb) [file 12862_2018_1343_MOESM5_ESM.xlsx]

## Sheet: Sheet1
Median values
			Source population
			SMI	FLO	MAD	CAN	CAR	CART	BLA	ULL	FELL	ESC	MRS	NIZ	LIG	NAP	SLO	SCRO	JECRO	CRE	ISR
	Receiving population	SMI		45.3	22.6	31.2	40.3	28.1	20.9	7.3	4.6	10.3	18.5	19.8	7.4	13.3	15.4	11.5	11.8	10.6	12.5
		FLO	6.3		63.1	61.7	58.5	49.6	3.9	3.1	3.3	4.6	2.7	2.6	3.9	3.1	3.7	4.7	5	5.2	4.6
		MAD	10.6	53.1		87.4	48.4	55.9	1.7	3.8	2.6	2.7	3.7	5.19	5.5	3.5	4.9	1.5	2.3	3.5	2.4
		CAN	9.5	90.6	64.7		81.4	43.1	2.4	4.8	3.1	2.9	2.4	2.5	2.5	2.5	3.8	2.5	2.7	2.9	2.7
		CAR	9.8	111.8	73.9	66.8		79.5	3.1	3.3	4.7	5.8	4.4	4	2.9	3.6	3.3	9.2	3	2.9	4.3
		CART	11.4	70.5	101.7	121.2	89.7		3.6	4.5	3.8	4.5	3.6	2.6	2.9	2.8	2.3	3.1	3.5	2.6	2.7
		BLA	18.9	12.7	17.1	15.4	9.1	9.8		23.8	8.4	20.8	41.2	105.7	30.6	12.6	11	14.6	7.3	8.5	16.3
		ULL	96.2	15.2	10.7	10.1	30.7	28.2	71.6		18.7	120.9	19.5	40.8	11.1	124.4	6.4	53.1	54.6	84.4	24.9
		FELL	15.7	15.3	11.3	2.3	45.4	8.3	14.6	7.6		17	62.8	8.7	13.2	24.3	8.5	22.5	14.7	9.3	19.9
		ESC	70.4	133.8	112.9	7.1	13.2	7.6	61.4	55.6	112		29.5	24.3	26.4	79.6	129	24.9	58.8	246.5	149
		MRS	8.9	24.4	168.8	23.3	23.8	8.9	21.4	10.8	75	11.7		28.7	17.3	21.4	23	28.4	28.3	15.1	31.3
		NIZ	27.2	81.5	80.4	14.11	79.9	8.9	48.7	21.7	112.2	13.2	36.2		41.7	11.2	29.1	5	9.6	67.9	12.9
		LIG	15.8	62.3	20.8	4.1	8.6	16	105.2	14	42.4	15.4	16.1	6.6		8.2	17.7	68.2	13.8	81.2	23.1
		NAP	87	70.3	39.8	43.9	67.1	35.8	2.9	14.5	64.1	129.3	40.6	17.6	16.2		14.8	68.2	24.5	184.4	24.5
		SLO	21.4	20.8	22.4	55.2	55.1	12.5	13	19.5	24.8	39.1	19.4	22.7	13.2	26.3		24.3	14.9	10.1	23.3
		SCRO	45.6	14.2	15.5	22.5	8.3	29.4	12.9	15.2	20.8	79	29.1	8.7	17.4	5.3	34.8		29.2	7.9	11.2
		JECRO	14.8	12.8	66.5	11.8	20.2	3.6	116.9	11.8	41.8	6.9	49.5	128.7	12.1	10.4	5.22	16.5		42.1	17.7
		CRE	120.8	15.5	89.8	142.9	45.7	51.8	233.9	126.3	248.6	12.8	24.8	19.2	143.7	123.7	119.2	143.1	45.9		8.6
		ISR	6.7	55.2	32.8	32.3	63.9	21.7	11.2	74.2	14.8	21.8	38.4	13.9	17.6	12.3	77.1	23.3	33.8	49.8
95% CI
			Source population
			SMI	FLO	MAD	CAN	CAR	CART	BLA	ULL	FELL	ESC	MRS	NIZ	LIG	NAP	SLO	SCRO	JECRO	CRE	ISR
	Receiving population	SMI		8.00-71.33	0.00-40.66	10.66-51.33	19.33-60.66	8.66-47.33	2.00-40.66	0.00-24.66	0.00-21.33	0.00-26.66	0.00-36.00	2.00-36.66	0.00-24.66	0.00-30.00	0.00-32.00	0.00-28.00	0.00-30.66	0.00-27.33	0.00-30.00
		FLO	0.00-23.33		30.00-92.00	42.66-79.33	34.66-83.33	25.33-73.33	0.00-20.66	0.00-19.33	0.00-20.00	0.00-21.33	0.00-19.33	0.00-19.33	0.00-20.66	0.00-20.00	0.00-20.66	0.00-21.33	0.00-22.00	0.00-22.00	0.00-21.33
		MAD	0.00-26.66	32.00-73.33		33.33-94.00	24-00-76.66	36.66-74.00	0.00-18.00	0.00-20.66	0.00-19.33	0.00-19.33	0.00-20.00	0.00-22.00	0.00-22.00	0.00-20.00	0.00-21.33	0.00-18.00	0.00-18.66	0.00-20.00	0.00-19.33
		CAN	0.00-26.00	58.00-118.00	45.33-84.00		61.33-104.66	12.00-62.00	0.00-18.66	0.00-21.33	0.00-19.33	0.00-19.33	0.00-18.67	0.00-18.67	0.00-18.67	0.00-18.67	0.00-20.67	0.00-18.67	0.00-19.33	0.00-19.33	0.00-19.33
		CAR	0.00-26.66	78.66-148.66	33.33-75.33	38.00-83.33		22.00-113.33	0.00-19.33	0.00-20.00	0.00-21.33	0.00-22.00	0.00-21.33	0.00-20.66	0.00-19.33	0.00-20.00	0.00-20.00	0.00-26.00	0.00-19.33	0.00-19.33	0.00-20.66
		CART	0.00-28.00	45.33-95.33	72.66-133.33	102.66-157.33	70.00-109.33		0.00-20.00	0.00-21.33	0.00-20.66	0.00-21.33	0.00-20.00	0.00-19.33	0.00-19.33	0.00-19.33	0.00-18.67	0.00-19.33	0.00-20.00	0.00-19.33	0.00-19.33
		BLA	0.00-36.00	0.00-26.66	0.00-40.67	0.00-32.00	0.00-26.00	0.00-27.33		0.00-60.67	0.00-25.33	0.00-40.00	0.00-66.67	0.00-194.77	9.33-50.67	0.00-29.33	0.00-28.00	0.00-32.00	0.00-24.67	0.00-24.67	0.00-33.33
		ULL	54.00-158.67	0.00-32.67	0.00-27.33	0.00-28.67	0.00-73.33	0.00-47.33	0.00-173.33		0.00-54.00	42.66-190.00	0.00-60.00	0.00-36.00	0.00-30.00	55.33-216.00	0.00-24.67	0.00-112.00	0.00-57.33	0.00-168.00	0.00-84.00
		FELL	0.00-32.00	0.00-31.33	0.00-29.33	0.00-18.67	1.33-51.33	0.00-26.00	0.00-32.00	0.00-25.33		0.00-34.00	8.67-103.33	0.00-26.67	0.00-30.67	0.00-35.33	0.00-26.00	0.00-50.00	0.00-32.00	0.00-26.67	0.00-49.33
		ESC	0.00-113.33	48.00-214.67	0.00-60.67	0.00-24.67	0.00-30.67	0.00-26.67	6.67-104.00	27.33-90.67	3.33-91.33		2.00-47.33	0.00-56.67	0.00-57.33	43.33-119.33	36.00-189.33	0.00-56.00	0.00-146.00	138.00-362.67	70.00-229.33
		MRS	0.00-26.66	4.00-44.67	0.00-29.33	0.00-53.33	0.00-46.67	0.00-28.00	0.00-41.33	0.00-26.00	14.67-134.00	0.00-29.33		2.67-54.00	0.00-34.67	0.00-34.00	0.00-41.33	0.00-67.33	7.33-48.00	0.00-38.67	11.33-51.33
		NIZ	0.00-40.00	44.67-116.67	42.00-167.33	0.00-32.67	40.00-126.00	0.00-26.67	8.67-83.33	0.00-42.67	0.00-50.00	0.00-31.33	0.00-54.67		0.00-86.00	0.00-48.67	0.00-36.00	0.00-22.00	0.00-26.67	22.67-102.00	0.00-19.00
		LIG	0.00-34.00	20.67-96.00	0.00-39.33	0.00-21.33	0.00-26.00	0.00-36.00	64.67-165.33	0.00-31.33	0.00-109.00	0.00-32.67	0.00-34.00	0.00-26.67		0.00-26.00	0.00-34.00	0.00-166.00	0.00-31.33	41.33-144.67	0.00-32.00
		NAP	56.67-136.00	38.00-114.67	11.33-68.67	0.00-51.33	54.00-118.67	0.00-52.67	0.00-19.33	0.00-33.33	52.67-136.00	59.33-147.33	0.00-61.33	0.00-38.67	0.00-48.00		0.00-35.33	0.00-58.00	2.67-43.33	122-242.67	0.00-52.00
		SLO	0.00-44.67	0.00-39.99	0.00-47.33	0.00-48.00	22.67-87.33	0.00-30.67	0.00-32.00	0.00-38.67	1.33-46.67	10.00-74.67	0.00-37.33	2.67-42.00	0.00-30.00	0.00-60.67		0.67-49.33	0.00-33.33	0.00-27.33	0.00-42.67
		SCRO	6.00-73.33	0.00-31.33	0.00-32.00	0.67-44.00	0.00-26.67	2.67-51.33	0.00-30.00	0.00-32.67	0.00-40.00	0.00-50.67	0.00-56.67	0.00-26.00	0.00-48.00	0.00-24.67	4.67-64.00		6.67-49.33	0.00-25.33	0.00-28.67
		JECRO	0.00-33.33	0.00-34.00	20.00-129.33	0.00-30.00	0.00-46.00	0.00-20.67	62.67-168.67	0.00-28.67	0.00-39.33	0.00-24.67	0.00-134.00	92.67-202.67	0.00-38.00	0.00-28.67	0.00-21.33	0.00-34.67		0.00-34.00	0.00-46.67
		CRE	58.67-212.67	0.00-30.67	31.33-144.00	135.33-240.00	0.00-117.33	0.00-42.667	226.67-348.67	77.33-202.00	115.33-352.00	0.00-32.00	2.67-45.33	0.00-39.33	64.00-200.67	68.00-183.00	64.67-169.33	10.67-211.33	0.00-73.00		0.00-29.33
		ISR	0.00-24.00	41.33-95.33	0.00-65.33	8.67-54.67	25.33-102.00	0.00-47.33	0.00-30.00	34.00-106.67	0.00-38.67	0.67-41.33	3.33-69.33	0.00-32.00	0.00-35.33	0.00-35.33	39.33-108.67	0.67-43.33	5.33-73.33	9.33-86.67

## Sheet: Sheet2
			From X to Y
			X
			1	2	3	4	5	6	7	8	9	10	11	12	13	14	15	16	17	18	19
From Y to X	Y	1		45.3	22.6	31.2	40.3	28.1	20.9	7.3	4.6	10.3	18.5	19.8	7.4	13.3	15.4	11.5	11.8	10.6	12.5
		2	6.3		63.1	61.7	58.5	49.6	3.9	3.1	3.3	4.6	2.7	2.6	3.9	3.1	3.7	4.7	5	5.2	4.6
		3	10.6	53.1		87.4	48.4	55.9	1.7	3.8	2.6	2.7	3.7	5.19	5.5	3.5	4.9	1.5	2.3	3.5	2.4
		4	9.5	90.6	64.7		81.4	43.1	2.4	4.8	3.1	2.9	2.4	2.5	2.5	2.5	3.8	2.5	2.7	2.9	2.7
		5	9.8	111.8	73.9	66.8		79.5	3.1	3.3	4.7	5.8	4.4	4	2.9	3.6	3.3	9.2	3	2.9	4.3
		6	11.4	70.5	101.7	121.2	89.7		3.6	4.5	3.8	4.5	3.6	2.6	2.9	2.8	2.3	3.1	3.5	2.6	2.7
		7	18.9	12.7	17.1	15.4	9.1	9.8		23.8	8.4	20.8	41.2	105.7	30.6	12.6	11	14.6	7.3	8.5	16.3
		8	96.2	15.2	10.7	10.1	30.7	28.2	71.6		18.7	120.9	19.5	40.8	11.1	124.4	6.4	53.1	54.6	84.4	24.9
		9	15.7	15.3	11.3	2.3	45.4	8.3	14.6	7.6		17	62.8	8.7	13.2	24.3	8.5	22.5	14.7	9.3	19.9
		10	70.4	133.8	112.9	7.1	13.2	7.6	61.4	55.6	112		29.5	24.3	26.4	79.6	129	24.9	58.8	246.5	149
		11	8.9	24.4	168.8	23.3	23.8	8.9	21.4	10.8	75	11.7		28.7	17.3	21.4	23	28.4	28.3	15.1	31.3
		12	27.2	81.5	80.4	14.11	79.9	8.9	48.7	21.7	112.2	13.2	36.2		41.7	11.2	29.1	5	9.6	67.9	12.9
		13	15.8	62.3	20.8	4.1	8.6	16	105.2	14	42.4	15.4	16.1	6.6		8.2	17.7	68.2	13.8	81.2	23.1
		14	87	70.3	39.8	43.9	67.1	35.8	2.9	14.5	64.1	129.3	40.6	17.6	16.2		14.8	68.2	24.5	184.4	24.5
		15	21.4	20.8	22.4	55.2	55.1	12.5	13	19.5	24.8	39.1	19.4	22.7	13.2	26.3		24.3	14.9	10.1	23.3
		16	45.6	14.2	15.5	22.5	8.3	29.4	12.9	15.2	20.8	79	29.1	8.7	17.4	5.3	34.8		29.2	7.9	11.2
		17	14.8	12.8	66.5	11.8	20.2	3.6	116.9	11.8	41.8	6.9	49.5	128.7	12.1	10.4	5.22	16.5		42.1	17.7
		18	120.8	15.5	89.8	142.9	45.7	51.8	233.9	126.3	248.6	12.8	24.8	19.2	143.7	123.7	119.2	143.1	45.9		8.6
		19	6.7	55.2	32.8	32.3	63.9	21.7	11.2	74.2	14.8	21.8	38.4	13.9	17.6	12.3	77.1	23.3	33.8	49.8
